# Supplementary material for: Effect of olive by-products feed supplementation on physicochemical and microbiological profile of Provola cheese
Source: Front Microbiol. 2023 Jan 16;14:1112328. doi: 10.3389/fmicb.2023.1112328 (PMC9885796; doi:10.3389/fmicb.2023.1112328)
Supplement: Supplementary file 1 [file Table_1.XLSX]

## Sheet: metadata
sample-id	diet	month	season	season-diet
biotrak-03	biotrak	March	Spring	Spring-biotrak
biotrak-04	biotrak	April	Spring	Spring-biotrak
biotrak-05	biotrak	May	Summer	Summer-biotrak
biotrak-06	biotrak	June	Summer	Summer-biotrak
biotrak-07	biotrak	July	Summer	Summer-biotrak
control-03	conventional	March	Spring	Spring-conventional
control-04	conventional	April	Spring	Spring-conventional
control-05	conventional	May	Summer	Summer-conventional
control-06	conventional	June	Summer	Summer-conventional
control-07	conventional	July	Summer	Summer-conventional

## Sheet: demux_filter_stats
sample-id	total-input-reads	total-retained-reads	reads-truncated	reads-too-short-after-truncation	reads-exceeding-maximum-ambiguous-bases
biotrak-03	54450	47540	6888	6866	44
biotrak-04	50449	49353	1079	1047	49
biotrak-05	58763	47250	11491	11469	44
biotrak-06	57266	53454	3796	3760	52
biotrak-07	38876	36197	2657	2642	37
control-03	56402	49995	6368	6346	61
control-04	68525	62235	6267	6229	61
control-05	61220	53501	7699	7663	56
control-06	44683	41806	2852	2831	46
control-07	57449	55099	2342	2303	47

## Sheet: denoising_stats_deblur
	sample-id	reads-raw	fraction-artifact-with-minsize	fraction-artifact	fraction-missed-reference	unique-reads-derep	reads-derep	unique-reads-deblur	reads-deblur	unique-reads-hit-artifact	reads-hit-artifact	unique-reads-chimeric	reads-chimeric	unique-reads-hit-reference	reads-hit-reference	unique-reads-missed-reference	reads-missed-reference
0	biotrak-07	36197	0.760919	0	0	696	8654	60	4384	0	0	4	8	31	4315	0	0
1	control-03	49995	0.492529	0	0	1560	25371	98	11108	0	0	36	108	39	10931	0	0
2	biotrak-06	53454	0.442567	0	0.000281	1491	29797	70	14264	0	0	15	33	20	14136	1	4
3	control-06	41806	0.408673	0	0.000249	1323	24721	57	12058	0	0	9	23	18	11966	1	3
4	control-07	55099	0.382947	0	0.000249	1699	33999	84	16092	0	0	19	30	40	15997	1	4
5	biotrak-04	49353	0.329787	0	0.000248	1532	33077	50	16106	0	0	4	6	16	16034	1	4
6	biotrak-05	47250	0.32036	0	0	1377	32113	26	16663	0	0	8	24	12	16627	0	0
7	control-05	53501	0.286499	0	0	1579	38173	37	18354	0	0	5	13	21	18317	0	0
8	control-04	62235	0.25574	0	0	1859	46319	25	21145	0	0	2	3	12	21117	0	0
9	biotrak-03	47540	0.229049	0	0	1419	36651	10	17878	0	0	0	0	6	17872	0	0
		496430					308875
							62.2192

## Sheet: rel-phyla-table
# Constructed from biom file
#OTU ID	control-04	control-03	biotrak-04	biotrak-05	control-05	biotrak-03	biotrak-06	biotrak-07	control-06	control-07
d__Bacteria;__	9.47104e-05	0.00100631	0.00024947	0	0.000218376	0	0	0	0	0
d__Bacteria;p__Firmicutes	0.995927	0.909889	0.968442	0.981416	0.993831	0.999888	0.993563	0.977057	0.962728	0.948178
d__Bacteria;p__Proteobacteria	0.00397784	0.0891044	0.0313085	0.0185842	0.00595076	0.000111907	0.00643746	0.0229432	0.0372723	0.0518222
							0.0208438

## Sheet: rel-class-table
# Constructed from biom file
#OTU ID	control-04	control-03	biotrak-04	biotrak-05	control-05	biotrak-03	biotrak-06	control-06	control-07	biotrak-07
d__Bacteria;__;__	9.47104e-05	0.00100631	0.00024947	0	0.000218376	0	0	0	0	0
d__Bacteria;p__Firmicutes;c__Bacilli	0.995927	0.909889	0.968442	0.981416	0.993831	0.999888	0.993563	0.962728	0.948178	0.977057
d__Bacteria;p__Proteobacteria;c__Gammaproteobacteria	0.00397784	0.0891044	0.0313085	0.0185842	0.00595076	0.000111907	0.00643746	0.0372723	0.0518222	0.0229432

## Sheet: rel-order-table
# Constructed from biom file
#OTU ID	control-04	control-03	biotrak-04	biotrak-05	control-05	biotrak-03	biotrak-06	control-06	control-07	biotrak-07
d__Bacteria;__;__;__	9.47104e-05	0.00100631	0.00024947	0	0.000218376	0	0	0	0	0
d__Bacteria;p__Firmicutes;c__Bacilli;o__Lactobacillales	0.995927	0.909889	0.968442	0.981416	0.993831	0.999888	0.993563	0.962728	0.948178	0.977057
d__Bacteria;p__Proteobacteria;c__Gammaproteobacteria;o__Oceanospirillales	0	0	0	0	0	0	0.000707414	0	0	0
d__Bacteria;p__Proteobacteria;c__Gammaproteobacteria;o__Pseudomonadales	0.00397784	0.0891044	0.0313085	0.0185842	0.00595076	0.000111907	0.00573005	0.0372723	0.0518222	0.0229432

## Sheet: rel-family-table
# Constructed from biom file
#OTU ID	control-04	control-03	biotrak-04	biotrak-05	control-05	biotrak-03	biotrak-06	control-06	control-07	biotrak-07
d__Bacteria;__;__;__;__	9.47104e-05	0.00100631	0.00024947	0	0.000218376	0	0	0	0	0
d__Bacteria;p__Firmicutes;c__Bacilli;o__Lactobacillales;f__Lactobacillaceae	0	0	0	0	0	0	0	0	0.000500094	0.0162225
d__Bacteria;p__Firmicutes;c__Bacilli;o__Lactobacillales;f__Streptococcaceae	0.995927	0.909889	0.968442	0.981416	0.993831	0.999888	0.993563	0.962728	0.947678	0.960834
d__Bacteria;p__Proteobacteria;c__Gammaproteobacteria;o__Oceanospirillales;f__Halomonadaceae	0	0	0	0	0	0	0.000707414	0	0	0
d__Bacteria;p__Proteobacteria;c__Gammaproteobacteria;o__Pseudomonadales;f__Moraxellaceae	0.00397784	0.0891044	0.0313085	0.0185842	0.00595076	0.000111907	0.00573005	0.0372723	0.0518222	0.0229432

## Sheet: rel-genus-table
# Constructed from biom file
#OTU ID	control-04	control-03	control-05	control-07	control-06	biotrak-03	biotrak-06	biotrak-07	biotrak-04	biotrak-05
d__Bacteria;__;__;__;__;__	9.47104e-05	0.00100631	0.000218376	0	0	0	0	0	0.00024947	0
d__Bacteria;p__Firmicutes;c__Bacilli;o__Lactobacillales;f__Lactobacillaceae;g__Lactobacillus	0	0	0	0.000500094	0	0	0	0.0162225	0	0
d__Bacteria;p__Firmicutes;c__Bacilli;o__Lactobacillales;f__Streptococcaceae;g__Lactococcus	0.000236776	0.0118013	0.00027297	0.00225042	0.00242353	0.000223814	0.00183928	0.001854	0.00049894	0.000240573
d__Bacteria;p__Firmicutes;c__Bacilli;o__Lactobacillales;f__Streptococcaceae;g__Streptococcus	0.995691	0.898088	0.993558	0.945427	0.960304	0.999664	0.991723	0.95898	0.967943	0.981175
d__Bacteria;p__Proteobacteria;c__Gammaproteobacteria;o__Oceanospirillales;f__Halomonadaceae;g__Chromohalobacter	0	0	0	0	0	0	0.000707414	0	0	0
d__Bacteria;p__Proteobacteria;c__Gammaproteobacteria;o__Pseudomonadales;f__Moraxellaceae;__	0	0.00494008	0.000818911	0.00343814	0.00016714	0	0.000212224	0	0	0
d__Bacteria;p__Proteobacteria;c__Gammaproteobacteria;o__Pseudomonadales;f__Moraxellaceae;g__Acinetobacter	0.00397784	0.0841643	0.00513184	0.0483841	0.0371051	0.000111907	0.00551783	0.0229432	0.0313085	0.0185842

## Sheet: rel-species-table
# Constructed from biom file
#OTU ID	control-04	control-03	biotrak-04	biotrak-05	control-05	biotrak-03	biotrak-06	control-06	control-07	biotrak-07
d__Bacteria;__;__;__;__;__;__	9.47104e-05	0.00100631	0.00024947	0	0.000218376	0	0	0	0	0
d__Bacteria;p__Firmicutes;c__Bacilli;o__Lactobacillales;f__Lactobacillaceae;g__Lactobacillus;__	0	0	0	0	0	0	0	0	0	0.003708
d__Bacteria;p__Firmicutes;c__Bacilli;o__Lactobacillales;f__Lactobacillaceae;g__Lactobacillus;s__Lactobacillus_delbrueckii	0	0	0	0	0	0	0	0	0.000500094	0.0125145
d__Bacteria;p__Firmicutes;c__Bacilli;o__Lactobacillales;f__Streptococcaceae;g__Lactococcus;__	0	0.00292745	0.00049894	0	0	0	0.00183928	0.00242353	0.00200038	0.001854
d__Bacteria;p__Firmicutes;c__Bacilli;o__Lactobacillales;f__Streptococcaceae;g__Lactococcus;s__Lactococcus_piscium	0.000236776	0.00887385	0	0.000240573	0.00027297	0.000223814	0	0	0.000250047	0
d__Bacteria;p__Firmicutes;c__Bacilli;o__Lactobacillales;f__Streptococcaceae;g__Streptococcus;__	0.995691	0.898088	0.967943	0.981175	0.993558	0.999664	0.991723	0.960304	0.945427	0.95898
d__Bacteria;p__Proteobacteria;c__Gammaproteobacteria;o__Oceanospirillales;f__Halomonadaceae;g__Chromohalobacter;__	0	0	0	0	0	0	0.000707414	0	0	0
d__Bacteria;p__Proteobacteria;c__Gammaproteobacteria;o__Pseudomonadales;f__Moraxellaceae;__;__	0	0.00494008	0	0	0.000818911	0	0.000212224	0.00016714	0.00343814	0
d__Bacteria;p__Proteobacteria;c__Gammaproteobacteria;o__Pseudomonadales;f__Moraxellaceae;g__Acinetobacter;__	0.00397784	0.0841643	0.0313085	0.0185842	0.00513184	0.000111907	0.00551783	0.0371051	0.0483841	0.0229432
